# Supplementary material for: Mutacin 1140 Lantibiotic Variants Are Efficacious Against Clostridium difficile Infection
Source: Front Microbiol. 2018 Mar 16;9:415. doi: 10.3389/fmicb.2018.00415 (PMC5864910; doi:10.3389/fmicb.2018.00415)
Supplement: Supplementary file 3 [file Table_1.XLSX]

## Sheet: Suppl  Table v2
Supplementary Table 1. Complete Dataset for Triage Testing.
Compound Name	Substitution relative to MU1140		Calculated Mass (Da)		Mass by LC/MS (Da)		Minimum Inhibitory Concentration (mg/mL)1																								HepG2 EC50 (mg/mL)		Cerep SafetyScreen 44TM (% Inhibition)2
							M.luteus		C. difficile				VRE				S. aureus										S. pneumoniae	Mycobacterium phlei	P. aeruginosa
				Peak 1 LC (min.)					ATCC 9689	BAA-1805	BAA-1875		ATCC 51575	ATCC 51299	ATCC 700221		ATCC 29213	ATCC 19636	ATCC 33591	BAA-1717	ATCC 700699	Mode	Min	Max	Range								delta2 (DOP)	kappa (KOP)	Lck Kinase	NMDA	5-HT (1A)	Mu (MOP)	5-HT (2A)	MAO-A	COX1 Enzyme	COX2 Enzyme	hERG	A2A	D2S	CB2	V1a	NT	N- neuronal a4b2
	F1F		2264.65	2.34	2264
Vancomycin	N/A		N/A		N/A		N/A		4	0.5	0.5		N/A	N/A	N/A		N/A	N/A	N/A	N/A	N/A	N/A			N/A		N/A	0.25	N/A		N/A		N/A	N/A	N/A	N/A	N/A	N/A	N/A	N/A	N/A	N/A	N/A	N/A	N/A	N/A	N/A	N/A	N/A
Linezolid	N/A		N/A		N/A		N/A		N/A	N/A	N/A		2	2	2		N/A	N/A	N/A	N/A	N/A	N/A			N/A		N/A	N/A	N/A		N/A		N/A	N/A	N/A	N/A	N/A	N/A	N/A	N/A	N/A	N/A	N/A	N/A	N/A	N/A	N/A	N/A	N/A
Gentamicin	N/A		N/A		N/A		N/A		N/A	N/A	N/A		N/A	N/A	N/A		0.25	0.125	1	0.25	2	0.25			0.125-2		N/A	N/A	N/A		N/A		N/A	N/A	N/A	N/A	N/A	N/A	N/A	N/A	N/A	N/A	N/A	N/A	N/A	N/A	N/A	N/A	N/A
Ampicillin	N/A		N/A		N/A		N/A		N/A	N/A	N/A		N/A	N/A	N/A		N/A	N/A	N/A	N/A	N/A	N/A			N/A		1	N/A	N/A		N/A		N/A	N/A	N/A	N/A	N/A	N/A	N/A	N/A	N/A	N/A	N/A	N/A	N/A	N/A	N/A	N/A	N/A
Ofloxacin	N/A		N/A		N/A		N/A		N/A	N/A	N/A		N/A	N/A	N/A		N/A	N/A	N/A	N/A	N/A	N/A			N/A		N/A	N/A	1		N/A		N/A	N/A	N/A	N/A	N/A	N/A	N/A	N/A	N/A	N/A	N/A	N/A	N/A	N/A	N/A	N/A	N/A
MU1140	N/A		2264.65	2.37	2264		0.015625		1	0.06299	0.06299		4	4	2		2	2	1	2	2	2	1	2	1-2		8	4	64.99		416.1		54	29	54	23	7	22	-9	9	-42	-35	1	2	14	7	8	12	1
OG157	F17L		2230.67	2.35	2230.8		0.00328125		4	0.06299	0.125		8	16	2		4	2	1	2	2	2	1	4	1-4		64	2	64.99		1001		39	21	12	19	9	14	18	13	21	-6	2	-6	7	-3	6	15	4
OG161	N18A		2221.64	2.42	2221.8		0.0117188		2	0.06299	0.06299		16	8	2		4	4	2	2	2	2	2	4	2-4		32	2	64.99		700.8		44	8	10	10	10	22	-5	10	-14	-32	5	14	3	0	6	6	2
OG168	Y20F		2248.66	2.53	2247.8		0.0234375		2	0.06299	0.06299		64	4	1		2	1	1	2	2	2	1	2	1-2		8	2	64.99		217.6		18	10	53	23	13	21	4	14	27	-5	-11	-2	2	10	-4	9	-5
OG179	F1L		2230.67	2.29	2230		0.0078125		4	0.06299	0.06299		8	4	2		4	2	0.5	2	2	2	0.5	4	0.5-4		16	2	64.99		609.4		11	14	23	26	10	12	7	14	-3	-37	-1	-4	21	12	17	-3	-3
OG191	R13N		2222.59	2.6	2222		0.0117188		4	0.06299	0.06299		8	16	4		2	2	0.5	2	4	2	0.5	4	0.5-4		32	8	64.99		1002		2	5	1	6	5	-8	-8	-5	13	8	6	1	-6	-9	6	1	-1
OG253	F1I		2230.67	2.26	2230		0.00585938		4	0.06299	0.06299		8	8	4		4	4	0.5	2	4	4	0.5	4	0.5-4		16	2	64.99		636.4		20	16	16	7	24	10	10	17	24	28	5	-14	15	10	3	13	2
-	F1A		2188.62	2.15	2187.8		0.00390625		32	0.06299	0.25		16	8	4		16	4	1	4	8	4	1	16	1-2		64	2	64.99		805.2		14	12	18	26	28	5	23	26	12	-27	2	19	8	10	2	11	2
-	F1N		2231.62	2.16	2231		0.0625		64.99	2	2		64.99	64.99	64		64.99	64	8	64	64.99	64.99	8	64.99	8-65		64.99	8	64.99		1001		19	10	1	3	28	5	15	22	16	-37	8	1	10	1	6	8	7
-	F1S		2204.61	2.24	2204.2		0.015625		64.99	1	2		64.99	64.99	16		64	16	4	16	32	16	4	64	4-64		64.99	4	64.99		1001		16	17	9	9	28	3	23	20	19	17	1	19	-6	11	9	10	-5
-	F1T		2218.63	2.22	2218.2		0.0117188		64	0.25	1		64	64.99	8		16	8	2	8	16	16	2	16	2-16		64.99	4	64.99		790.4		17	17	22	12	21	1	17	19	28	0	8	-1	4	9	10	14	0
-	F1Y		2280.64	2.29	2281		0.0117188		4	0.06299	0.125		16	16	4		8	2	1	2	4	2	1	8	1-8		32	4	64.99		523.3		51	10	47	6	18	12	22	16	-32	-21	4	-11	7	4	23	10	-3
-	K2E		2265.6	2.76	2265		0.0625		64.99	0.5	1		64.99	64.99	64.99		64.99	64.99	4	64	64	64.99	4	64.99	4-65		64.99	16	64.99		1002		3	3	0	0	20	-5	-8	-3	25	-25	-5	1	-14	-12	-2	2	-12
-	K2I		2249.64	2.78	2249.8		0.015625		4	0.125	0.06299		16	16	8		16	16	1	8	16	16	1	16	1-16		64	4	64.99		1002		9	92	16	7	13	20	-8	9	15	-55	-6	-27	1	5	13	3	-2
-	K2M		2267.6	2.81	2267.8		0.00416667		0.125	0.03099	0.03099		0.25	0.5	0.25		N/A	N/A	N/A	N/A	N/A	#N/A	0	0			N/A	N/A	N/A		N/A		N/A	N/A	N/A	N/A	N/A	N/A	N/A	N/A	N/A	N/A	N/A	N/A	N/A	N/A	N/A	N/A	N/A
-	K2Q		2264.61	2.64	2263.8		0.015625		8	0.06299	0.06299		32	32	16		16	8	0.5	4	8	8	0.5	16	0.5-16		64	4	64.99		1001		6	44	-1	17	-5	12	-7	10	-28	-28	-12	-6	2	7	7	2	-4
-	W4A		2149.61	2.71	ND4		0.00217773		32	0.06299	0.25		64	64	16		32	16	1	8	16	16	1	32	1-32		64.99	2	64.99		1001		N/A	N/A	N/A	N/A	N/A	N/A	N/A	N/A	N/A	N/A	N/A	N/A	N/A	N/A	N/A	N/A	N/A
-	W4V		2177.64	2.28	2177		0.00927083		16	0.06299	0.125		32	32	8		16	8	2	8	16	16	2	16	2-16		64.99	4	64.99		1002		N/A	N/A	N/A	N/A	N/A	N/A	N/A	N/A	N/A	N/A	N/A	N/A	N/A	N/A	N/A	N/A	N/A
-	S5A		2266.67	2.21	2266		0.0078125		8	0.06299	0.06299		8	16	4		8	2	1	4	4	4	1	8	1-8		64	4	64.99		170.9		30	17	54	30	17	12	3	8	28	5	23	9	-1	12	13	20	13
-	S5M		2326.78	2.44	2326		0.0234375		4	0.06299	0.06299		8	8	4		8	8	2	4	4	8	2	8	2-8		64	4	64.99		260.4		10	1	49	23	12	15	13	5	36	13	-5	21	-4	5	13	11	-2
-	L6A		2222.6	2.25	2222		0.00390625		8	0.06299	0.125		32	32	4		16	8	1	4	8	8	1	16	1-16		64.99	4	64.99		466.2		14	11	12	15	-7	15	-3	20	-15	-46	7	9	7	10	19	4	0
-	L6H		2288.62	2.34	2264.8 5		0.00585938		1	0.06299	0.06299		4	4	2		2	1	1	2	2	2	1	2	1-2		16	2	64.99		282.1		48	23	44	20	21	14	5	9	-33	6	7	9	4	-6	12	16	1
-	L6N		2265.61	2.16	2265.2		0.0078125		64.99	0.5	2		64.99	64.99	16		32	32	2	16	64	32	2	64	2-64		64.99	4	64.99		1001		19	5	-18	11	27	12	6	12	-20	-7	-7	-3	0	2	18	14	3
-	L6T		2252.61	2.16	2251.8		0.00552083		16	0.125	0.125		32	64	8		32	8	2	8	16	8	2	32	2-32		64.99	4	64.99		540.9		N/A	N/A	N/A	N/A	N/A	N/A	N/A	N/A	N/A	N/A	N/A	N/A	N/A	N/A	N/A	N/A	N/A
-	L6V		2250.63	2.22	2251		0.0078125		4	0.06299	0.06299		8	8	4		2	1	1	2	2	2	1	2	1-2		32	2	64.99		536		19	24	32	24	7	8	2	13	8	3	9	17	12	-2	12	11	-2
-	P9H		2304.66	2.12	2304.8		0.0105859		32	0.25	1		32	32	4		8	4	4	8	8	8	4	8	4-8		64.99	4	64.99		217.7		N/A	N/A	N/A	N/A	N/A	N/A	N/A	N/A	N/A	N/A	N/A	N/A	N/A	N/A	N/A	N/A	N/A
-	R13A		2179.59	2.71	2179.2		0.0117188		4	0.06299	0.125		16	16	4		8	1	1	2	4	1	1	8	1-8		64	8	64.99		1002		9	-4	-3	1	1	7	-9	-9	18	-21	16	-10	-8	5	9	3	-6
-	R13D		2223.58	2.63	2223.8		0.015625		8	0.06299	0.25		16	16	8		2	1	0.5	2	4	2	0.5	4	0.5-4		32	8	64.99		1002		12	2	-1	20	16	4	-16	6	-2	-32	-3	-12	8	20	-4	8	-9
-	R13L		2221.63	2.9	2221.2		0.050625		4	0.06299	0.125		16	16	8		4	2	2	4	8	4	2	8	2-8		32	8	64.99		1002		N/A	N/A	N/A	N/A	N/A	N/A	N/A	N/A	N/A	N/A	N/A	N/A	N/A	N/A	N/A	N/A	N/A
-	R13T		2209.6	2.68	2209		0.015625		4	0.06299	0.125		16	16	4		4	2	1	4	8	4	1	8	1-8		64	8	64.99		1002		3	-7	-4	13	-2	7	-16	2	25	-50	1	7	-8	7	-4	-3	-6
-	G15N		2321.67	2.33	2321.8		0.03125		32	2	4		64.99	64.99	8		64	32	8	16	16	16	8	64	8-64		64.99	4	64.99		583.6		65	19	16	13	30	25	4	7	20	-10	3	15	14	10	7	4	-5
-	G15S		2294.66	2.39	2294.8		0.0078125		4	0.063	0.125		16	16	4		8	2	1	4	4	4	1	8	1-8		64	4	64.99		397.2		64	17	17	1	29	11	1	-6	7	-34	11	0	2	7	17	7	-11
-	F17Y		2280.64	2.16	2280		0.00292969		2	0.06299	0.125		8	8	4		2	1	1	2	2	2	1	2	1-2		32	2	64.99		514		54	20	9	12	8	13	2	21	-23	-78	9	3	13	1	18	12	0
	Legend:		1. Highlight in green indicates that the value is equal or lower than appropriate control. Each concentration was evaluated in duplicate.
			2. Complete target information available at CEREP, 2017. Color code: green, value <20%; yellow, value between 20-50%; red, value >50%. Data reported is expressed as the mean of duplicate experiments.
			3. Data reported as the mean of triplicate experiments.
			4. Product peak not observed.
			5. Desired mass not observed.
			AA mass difference
			G	57.0215
			A	71.0371
			S	87.032
			P	97.0528
			V	99.0684
			T	101.048
			C	103.009
			I	113.084
			L	113.084
			N	114.043
			D	115.027
			Q	128.059
			K	128.095
			E	129.043
			M	131.04
			H	137.059
			F	147.068
			R	156.101
			Y	163.063
			W	186.079
[truncated: 34 more columns]
